# Supplementary material for: An evaluation of genetic causes and environmental risks for bilateral optic atrophy
Source: PLoS One. 2019 Nov 25;14(11):e0225656. doi: 10.1371/journal.pone.0225656 (PMC6876833; doi:10.1371/journal.pone.0225656)
Supplement: S1 Table — All patients were sent for nuclear and/or mitochondrial sequencing. Variants were classified according to the ACMG guidelines for variant classification. Smoking, excessive ethanol use, type of vision loss, and extra features are reported and described. (XLSX) [file pone.0225656.s001.xlsx]

## Sheet: Table S1
Patient Code	Age at Last Evaluation	Family History	Optic Atrophy Panel Results	Variant Classification	Inherited From	mtDNA Sequencing Result with % heteroplasmy	Variant Classification	Inherited From	Smoking	Excessive ethanol	Sens. Exam	Type of vision loss	Extra features
1	32	Y	ACO2 c.525+2T>A	Likely pathogenic	Mother	ND			Y	N	0	C	Later onset due to complete knockout?
2	64	Y	Negative			Negative			N	N	1	P>C	Benign prostatic hypertrophy, low B12, hypercholesterolemia, color
3	26	N	OPA1 c.2873_2876delTTAG (p. Val958Glyfs*3)	Pathogenic		ND			N	N	0	C>P	Hepatitis B (seems recurrent), pure optic atrophy, headaches
4	48	N	Negative			Negative			N	N	1		Hypertension, hearing, lower limb paresthesia, painless, muscle biopsy showed proliferation of blood vessels
5	63	N	Negative			Blood MT-ND1 m.36596G>A (p.Trp188*) 2.4% Muscle Negative	VUS		Y	Y	1.5 (Mild to Moderate)	C>P	Light intolerant
6	16	Y	OPA1 c.[737G>A;c.1535 del] p.[Glu243Lys;Pro512Leufs*10]	Likely Pathogenic	Mother	Negative			N	N	0	T	ADHD, learning disability, color
7	35	N	Negative			Negative			N	N	0		Nystagmus, strabismus
8	33	N	WFS1 c.1941C>A (p.Cys647*) + c.1597C>T (p.Pro533Ser)	Likely pathogenic VUS		Negative			N	N	0	Asymptomatic	Color blindness recent, correctable visual loss, period of B12 deficiency
9	43	M	Negative			Negative			Past	N	0	P (L)	Negative for infectious causes
10	30	N	Negative			Blood MT-ND5 m.12800T>C (p.Ile155Thr) 4.6% Muscle MT-ND5 m.12800T>C (p.Ile155Thr) 4.3%	VUS VUS		N	N	0		Depression, anxiety, color, painless
11	32	N	Negative			Negative			N	N	NA		Asthma, color blindness
12	61	Y	OPA1 c.1031C>G (p.Pro344Arg) POLG c.1402A>G (p.Asn468Asp)	Pathogenic VUS		ND			N	N	2	T
13	40	N	Negative			ND			N	N	0	Asymptomatic	Schizophrenia, hypertension, myopia
14	45	N	OPA1 c.2873_2876delTTAG (p. Val958Glyfs*3)	Pathogenic		Negative			N	N	0
15	35	Y	Negative			Negative			N	N	0		Previous concussion/ hearing loss
16	44	Y	WFS1 c.1682T>G p.Ile561Ser (+) c.1936_1943del p.Phe646Valfs*63	VUS (+) LP		Negative			N	N	0		Bowel problems, TIID, color
17	74	N	Negative			Negative			N	N	0	C (R)	Myopia, left-side clumsiness, bilateral cataract surgery
18	23	N	Negative			MT-CYB m.15452C>A;15453T>G (p.Leu236Thr) 25% blood 28% muscle	VUS		N	N	0	P>C	Autoimmune nephritis, glaucoma, cataracts
19	26	N	Negative			Negative			N	N	0		Myopia, hiatal hernia, febrile seizure, color
20	34	N	Negative			Negative			Past	N	0	Asymptomatic	Past left eye surgery for strabismus, occipital tension headaches
21	21	Y	Negative			m.10006A>G 97.7% m.12004A>G	VUS VUS	Mother	N	N	0	L>R, P	Headaches, muscle biopsy showed mitochondrial cytopathy, no central vision loss, nystagmus mitochondrial dysfunction and oxidative stress, left eye exotropia
22	31	Y	Negative			Negative			N	N	0	L>R	NB6 homoplastic variant VUS m.14226G>A, mitochondrial disease with complex 1 deficiency, retinitis pigmentosa, seizures, developmental delay, malignant hyperthermia susceptibility (RyR1 variant), oculomotor apraxia
23	59	M	Negative			m.7471dupC 3.5%	Pathogenic for hearing loss/ataxia		Past	N	0	T (R), some (L)	Pain, periorbital-type headaches, stroke at age 40,50, hypothyroidism, was pregnant
24	33	N	Negative			Negative			N	Y	0	Asymptomatic	Marijuana use, corrected with glasses
25	55	N	Negative			Negative			N	N	0
26	31	N	OPA1 c.1065 2T>A	Likely pathogenic		Negative			Y	N	0	C>P	Painless, diplopia
27	6	N	Negative			Negative			N	N	NA <17
28	34	N	Negative			ND			Y	N	0	Asymptomatic
29	24	UN	Negative			Negative			N	N	NA	Asymptomatic	Leigh disease (secondary OA), headaches, asthma,
30	40	Y	ACO2 c.220C>G (p.Leu74Val) + c.2086G>A (p.Glu696Lys)	Likely-pathogenic VUS	Mother and Father	Negative			N	N	0	C	Symptom secondary to type IV OA, infection@2y/o
31	33	Y	OPA1 c.1501G>A, p.Val501Ile	VUS	Asymptomatic mother, symptomatic brother	Negative			Y	N	0	T	Recreational marijuana
32	19	Y	OPA1 c.1313A>G (p.Asp438Gly)	Likely pathogenic	Symptomatic Mother	Negative			N	N	0 "unremarkable"		Vibration sensation minimally impaired
33	28	M	Negative			Negative			N	N	0		Head trauma
34	32	N	Negative			ND			N	N	0	P>C	Consanguinity, progressive hyperopia
35	31	UN	Negative			MT-ND2 m.4745A>T (p.Gln92His) 99.3% RNR2 m.3197_3198delTAinsCG 99.2%	VUS VUS		N	N	1	C (R>L)	LHON diagnosed, lower limb impairment
36	62	N	WFS c.2581G>A POLG2 c.361T>G	VUS VUS		MT-C02 m8169T>C (p.Tyr192His) 2.4%	"Familial variant detected"		Past	Y	0	P>C	Breast cancer chemo led to rapid loss of vision, pharmacogenomic interaction, Gilbert's syndrome
37	35	Y	OPA1 c.1501G>A (p.Val501Ile)	VUS	Asymptomatic mother, symptomatic brother	Negative			UN	N	0	T	Recreational marijuana
38	36	N	Negative			m.10306A>G (p.Asn83Ser) homoplasmic	VUS		N	N	0 "well preserved"	C>P (L>R)	Mutation seen in filipinos, insignificant muscle biopsy
39	23	N	Negative			Negative			N	Y	0
40	31	M	OPA1 c.2873_2876delTTAG (p. Val958Glyfs*3)	Pathogenic		Negative			Y	N	1	C>P	Depression
41	46	N	Negative			Negative			N	Y	0	C
42	39	N	Negative			Negative			Past	Y	0		Lost vision after getting drunk one night and waking up
43	46	UN	Negative			Negative			N	N	0	P (L>R)
44	75	N	OPA1 c.599C>T (p.Ser200Phe)	VUS		ATP8 m.8474 C>T 98.9%	VUS		N	N	2	C>P	Parkinson, DBS brain surgeries, hernia, glaucoma, mutation affecting each other likely pathogenic
45	43	N	ND			ND6 14258G>A (p.Pro>Leu) homoplasmic risk factor variant Negative (urine/blood)	VUS		Y	N	0	C (L), some (R)	Color saturation changes, left centrocecal scotoma, right eye healed to 100%
46	48	Y	Negative			MT-ND1 m.11420G>A (p.Val1221Ile) 21%	VUS		N	N	0	C (L>R)	Painless
47	21	UN	Negative			ND			N	N	0	P	Birth control pills, dizziness, floaters, color
48	9	UN	Negative			Negative			N	N	Not cooperative (ND)	Asymptomatic	Global developmental delay
49	75	N	Negative			MT-RNR2 m.2239A>G (n. 569A>G) 99%	VUS		N	N	ND	T (R)	Glaucoma, cataract, coronary artery disease, diabetes, extropia, ptosis, palsy
50	31	N	Negative			Negative			N	N	0	C	Color
51	48	N	OPA1 c.2873_2876delTTAG (p. Val958Glyfs*3)	Pathogenic		Negative			N	N	0	C (R>L)	Elevated prolactin, removed cataracts, headaches, scotoma
52	23	UN	Negative			Negative			N	N	0	C	Adson's test positive, Raynaud Phenomenom, near>far, color (blue)
53	46	M	Negative			MT-ND1 m.3335T>C (p.Ile10Thr) 99.6%/98.8% urine/blood	VUS		N	N	0
54	35	N	Negative			Negative			Y	Y	0	T	Exotropia of left eye, color, abnormal convergence
55	21	N	Negative			Negative			N	N	0		EYA1 c.1523C>T p.Ala508Val - pathogenic for Brachiootic syndrome-1, unknown association with visual loss, hearing loss, subacute visual loss after febrile episode, night vision, dizziness, falls
56	49	Y	Negative			Negative			N	N	0		Rotatory/lateral nystagmus
57	56	M	WFS1 c.2555_2560dup (p.Gln853_Leu854insProGln)	VUS		Negative			N	N	0	P (L>R)	Bus accident led to optic neuropathy/concussion, significant neucrotic use, PTSD, ADHD, depression, hypertension, TIID, hypothyroidism
58	40	Y	OPA1 c.2708-2_2709delAGTT (p.Val903GlyFs) POLG: c.3098C>T (p.Ala1033Val)	Pathogenic VUS		ND			Past	N	0		Color, low vitamin D
59	56	UN	ND			m.10704G>A (p.Val79Ile)	VUS		Y	Y	0	T	Atorvastatin
60	58	Y	Negative			ND			N	N	0	C	Thinning of ganglion cells, several lateral epicondylitis
61	34	N	Negative			Negative			N	N	0	Asymptomatic	Corrective with glasses
62	3	Y	OPA1 c.1031C>G (p.Pro344Arg)	VUS	Mother	ND			N	N	NA <17
63	16	N	Negative			Negative			N	N	0	P (L>R)	Missing pieces of visual field
64	35	N	OPA1 c.1511del (p.Gly504fs)	VUS		Negative			Y	Y	0		Occasional cocaine, schizophrenia
65	49	N	Negative			MT-ND5 m.12425 del 2% (blood) Negative in urine	Pathogenic		Y	Y	1.5 (Mild to Moderate)		Ganglion cell layer loss, vision improve after stop smoking
66	79	N	Negative			ND5 m.13564T>G (p.Ser410Ala) homoplasmic	VUS		N	Past	4	P>C	Sarcoidosis neuropathy, pains of head, constipation, weakness lower left, caludication type symptoms
67	67	Y	ACO2 c.525+2T>A	Likely pathogenic		ND			N	N	0	T
68	42	Y	OPA1 c.[737G>A;c.1535 del] p.[Glu243Lys;Pro512Leufs*10]	Likely Pathogenic		MT-CYB m.15173G>A (p.Ala143Thr) 2.9%	?		Past	N	0		Thyroid cysts, firomyalgia, depression, color in small area, nonspecific vertigo
69	58	Y	OPA1 c.1364C>T (p.Pro400Leu) SPG7 c.1969A>G (p.Ile657Val)	Likely pathogenic VUS		ND			N	Y	1	L
70	53	N	Negative			Negative			Y	Y	0	C>P	Hallucinations, IV steroids, arthritis, alcoholism, strabismus surgery, hypertension, anxiety, depression, light senesitive, fasciculations
71	58	N	OPA1 c.130_131insCTCAC (p.His44Argfs*7)	Likely pathogenic		Negative			N	N	2(L) 0(R)	C	Color, small cataracts
72	29	Y	Negative			Negative			N	N	2		Consanguineous parents, strong family history
73	29	UN	OPA1 c.1478T>G (p.Met493Arg)	VUS		ND			Y	N	0
74	48	Y	OPA1 c.2873_2876delTTAG (p. Val958Glyfs*3)	Pathogenic		ND			Y	N	0		Pure OA phenotype, dizziness, dysphagia, cramping, constipation, diarrhea, palpitations, color loss, blurriness, visual acuity, light sensitive
75	59	N	Negative			Negative			Past	Y	3		Left leg weakness, groin cramps, then right side weakness, dyslipidemia, myelopathy, hip flexion weakness, worse at 12-5, polyglucosan bodies
76	36	UN	Negative			Negative			N	N	0 'intact"	T	Right eye then left eye, some peripheral left
77	43	Y	WFS1 c.1309G>C (p.Gly437Arg) (+) c.2020G>A (p.Gly674Arg)	Pathogenic Likely pathogenic		Negative			N	N	0	T	nausea, photophobia
78	51	Y	Negative			MT-ND2 m.4938 C>A (p.Leu157Ile) homoplasmic	VUS		N	N	0		Low vitamin D, high blood pressure, muscle biopsy showed mitochondrial cytopathy, abnormalities with pleomorphism, abnormal cristae, etc.
79	58	Y	Negative			m.12673A>G, (p.Asn113Asp) 97.3%	VUS		N	Y	1	C	Hearing loss may be cosegregating, mitochondrial microangiopathy, muscle fiber atrophy, around time of menopause
80	34	N	ACO2 c.299_321del (p.Asp100fs)	VUS		Negative			N	N	0	P>C	Nighttime vision loss, legally blind
81	29	N	Negative			m.154986G>A (p. Gly251Asp) homoplasmic	VUS		Y	Y	0		Heavy MDMA use, cocaine use, past shoulder surgery
82	56	N	ND			Negative			Y	Past	2		Type 2 diabetes, glaucoma
83	38	N	Negative			Negative			N	Y	0	Asymptomatic	Osgood-Shclatter disease, hypothyroidism
84	24	Y	Negative			Negative			N	N	0	L (unilateral)	Vision worse in the dark, poor coordination
85	21	N	AUH c.562dup (p.Leu188Profs*2)	Likely Pathogenic		Negative			Y	Y	0	L>R	Depression, anxiety, motor vehicle accident
86	59	N	Negative			ND			N	N	2	L	Acute ptosis of left eye, strabismus surgery of left eye, diffuse thickening enhancement of left eye
87	9	N	Negative			Negative			N	N	NA	R (unilateral) C>P
88	77	Y	OPA1 c.1516+1G>T (p.?)	Pathogenic		Negative			Past	N	3	L>R	Color, cataracts, glaucoma, CAD with 2 stents, abdominal aortic aneurysm, diverticular disease, bilateral peripheral neuropathy, vitamin B12 deficiency, osteroarthritis, hypertension, asthma, T12 fracture 15 yrs ago
89	27	N	OPA1 c.2537T>A (p.Leu846*)	Likely pathogenic		MT-TE m.14726A>G (24%)	VUS		N	N	1		Color desaturation, largely normal, light sensitive at night
90	55	N	Negative			Negative			Y	Y	4	T	Cirrhosis of liver, hyperferritinemia
91	27	Y	Negative			Negative			N	N	0
92	36	N	Negative			Negative			Y	N	0	T
93	29	N	Negative			Negative			N	N	0	Asymptomatic	Headaches, probiotics
94	45	Y	MFN2 c.1787A>G (p.Gln596Arg) homozygous	VUS		ND			N	N	1	T	Lasik surgery, pancreatitis
95	62	Y	Negative			MT-RNR2 m.3168C>T (7.1%)	VUS		N	N	0	C>P	mild hypertension, previous C-section, concussions
96	57	N	Negative			Negative	VUS VUS		N	N	0	T	Migraines, prostate surgery, presbyopia
97	39	N	WFS1 c.1672C>T (p.Arg558Cys) homozygous	Likely pathogenic		Negative			Past	N	0	Pan visual loss, color	Color, no hearing loss, some mild high frequency sensorineural hearing loss
Y = yes, N = no, M = maybe, UN = unknown, R = right, L = left, C = central, P = peripheral, T = total, ND = not determined + = variants in trans (+) = phase unknown
